# Supplementary material for: Current phototherapy practice on Java, Indonesia
Source: BMC Pediatr. 2019 Jun 8;19:188. doi: 10.1186/s12887-019-1552-1 (PMC6555918; doi:10.1186/s12887-019-1552-1)
Supplement: Supplementary file 1 — Intensity data of all phototherapy devices from participating hospitals. (XLSX 86 kb) [file 12887_2019_1552_MOESM1_ESM.xlsx]

## Sheet: Clinical Approach_No_Curtain
No.	Hospital	PT Device	Measurement	Spot 1 µW/cm2/nm	Spot 2 µW/cm2/nm	Spot 3 µW/cm2/nm	Spot 4 µW/cm2/nm	Spot 5 µW/cm2/nm	Mean µW/cm2/nm	Distance measured (cm)
1	A	Drager PT4000 in V floor		13.4	16.7	19.2	19.6	17.8	17.34	30
				13.3	16.8	19.3	19.1	17.8	17.26
				13.4	16.1	19.2	19.3	17.5	17.1
				13.7	16.7	19.4	19.6	17.6	17.4
				13.5	16.8	19.1	19.4	17.7	17.3
			Mean	13.46	16.62	19.24	19.4	17.68	17.28
		Drager PT400 NICU		26	31	34.7	33.3	29.9	30.98	30
				26.1	30	34.2	33.5	29.1	30.58
				26	31.2	34.6	33.4	29	30.84
				26.1	31.3	35	33.2	29	30.92
				26.2	31.7	34.6	33.5	29.1	31.02
			Mean	26.08	31.04	34.62	33.38	29.22	30.868
		Tende Careblur		127	127.5	132.1	130.1	118.1	126.96	30
				127.1	127.4	132.3	130.3	118.2	127.06
				127	127.1	132.5	130.2	118.1	126.98
				127	127	132.1	130.1	118.2	126.88
				127	127	132.4	130.2	118.5	127.02
			Mean	127.02	127.2	132.28	130.18	118.22	126.98
2	B	GEA XHZ 90 (1)		9.6	10.2	10.4	10	9	9.84	40
				9.5	10.2	10.3	9.7	8.7	9.68
				9.4	9.6	10.3	9.8	8.8	9.58
				9.5	10.1	10.2	9.6	8.9	9.66
				9.3	10	10.2	9.6	8.7	9.56
			Mean	9.46	10.02	10.28	9.74	8.82	9.664
		GEA XHZ 90 (2)		9.2	9.5	9.3	8.7	7.7	8.88	40
				9.1	9.5	9.3	8.7	7.7	8.86
				9.2	9.5	9.3	8.7	7.6	8.86
				9.1	9.5	9.3	8.6	7.6	8.82
				9.1	9.4	9.2	8.5	7.5	8.74
			Mean	9.14	9.48	9.28	8.64	7.62	8.832
		GEA XHZ 90 (3)		19.2	21.3	23	22.4	20.6	21.3	40
				18.8	21.6	22.2	22.2	21.9	21.34
				19	21.4	22.5	22.3	20.6	21.16
				19.1	21.6	22.8	22.6	20.2	21.26
				18.8	21.7	22.4	21.7	21	21.12
			Mean	18.98	21.52	22.58	22.24	20.86	21.236
3	C	MP71 (Philip Blue Lamp)		8.4	9	9.3	8.5	7.1	8.46	40
				8.1	9	9.3	8.8	7.7	8.58
				8.6	9.3	9.4	8.7	7.7	8.74
				8.5	8.9	9.3	8.6	7.8	8.62
				8.9	9	9.6	8	6.7	8.44
			Mean	8.5	9.04	9.38	8.52	7.4	8.568
		Ohmeda 2 pcs Phototherapy Light II Halogen + Ptx ? Philips blue		12.8	19.8	27.8	25.8	9.7	19.18	40
				13	21.4	27.2	15.3	8.8	17.14
				13.3	23.2	27.3	14.8	8.4	17.4
				13.6	23.4	24.8	16	8.9	17.34
				13.8	23	27.6	15.9	8.9	17.84
			Mean	13.3	22.16	26.94	17.56	8.94	17.78
		Fanem Bilitron 3006		3	3.6	3.1	1.5	0.7	2.38	40
				2.4	3.5	3	1.4	0.7	2.2
				2.3	3.5	3.1	1.4	0.7	2.2
				2.6	3.6	3	1.4	0.7	2.26
				2.6	3.6	3.2	1.3	0.7	2.28
			Mean	2.58	3.56	3.08	1.4	0.7	2.264
		Airshield Toto tx System 785		0.6	0.8	0.8	0.7	0.5	0.68	40
				0.6	0.8	0.8	0.7	0.5	0.68
				0.7	0.8	0.9	0.7	0.5	0.72
				0.6	0.8	0.8	0.7	0.5	0.68
				0.6	0.8	0.9	0.7	0.5	0.7
			Mean	0.62	0.8	0.84	0.7	0.5	0.692
4	D	Nidea PT2000		14.6	15.4	16.1	15.3	13.8	15.04	30
				13.4	14.8	15.5	15	14.2	14.58
				13.7	15.2	15.7	15	13.6	14.64
				13.6	15.1	15.9	15.1	13.8	14.7
				13.4	15.2	15.6	14.9	13.6	14.54
			Mean	13.74	15.14	15.76	15.06	13.8	14.7
		Nidea PT1600		9.6	9.8	9.7	8.5	7.3	8.98	30
				9.7	9.9	9.6	8.6	7.3	9.02
				9.5	10	9.6	8.4	7.1	8.92
				9.7	9.8	9.5	8.5	7.2	8.94
				9.3	9.8	9.4	8.7	7.3	8.9
			Mean	9.56	9.86	9.56	8.54	7.24	8.952
		Tesena		7.3	7.6	7.5	6.5	5.5	6.88	24
				7.2	7.6	7.4	6.7	5.4	6.86
				7.3	7.4	7.3	6.6	5.4	6.8
				7.4	7.5	7.4	6.7	5.5	6.9
				7.1	7.7	7.6	6.6	5.6	6.92
			Mean	7.26	7.56	7.44	6.62	5.48	6.872
	D	Seefar 4000 Spot		55	60.3	50.1	45.5	8.5	43.88	24
				56.2	61.2	51.4	47.1	8.5	44.88
				56.1	60.3	52.1	47.2	8.4	44.82
				56.6	61.4	51.5	47.3	8.3	45.02
				56.5	60.1	52.8	47.4	8.4	45.04
			Mean	56.08	60.66	51.58	46.9	8.42	44.728
		Seefar 4000 Spot		51.4	60.7	53.8	47.7	7.6	44.24	24
				51.3	60.2	54	47.9	7.5	44.18
				51.4	60	53.9	48.6	7.4	44.26
				51.5	60.1	54.7	47.3	7.6	44.24
				51.4	59.5	54.6	48.3	7.1	44.18
			Mean	51.4	60.1	54.2	47.96	7.44	44.22
		GEA XHZ 90		32.3	37.5	38.5	37.5	33.3	35.82	28
				32.4	37.4	38.7	37.4	33.2	35.82
				33.1	37.7	38.9	37.6	33.4	36.14
				33.2	38	39.1	37.7	33.3	36.26
				33.5	37.9	39.4	37.6	33.4	36.36
			Mean	32.9	37.7	38.92	37.56	33.32	36.08
		Seefar 4000 Spot		82.7	89	75.2	64	10.8	64.34	24
				82.8	87.2	75.3	69	11.4	65.14
				82.6	87.3	75.3	68.4	9.6	64.64
				85.4	79.7	81.2	72.8	9.9	65.8
				81.3	79.8	81.2	72.3	9.9	64.9
			Mean	82.96	84.6	77.64	69.3	10.32	64.964
		Seefar 4000 Spot		82.7	89	75.2	64	10.8	64.34	24
				82.8	87.2	75.3	69	11.4	65.14
				82.6	87.3	75.3	68.4	9.6	64.64
				85.4	79.7	81.2	72.8	9.9	65.8
				81.3	79.8	81.2	72.3	9.9	64.9
			Mean	82.96	84.6	77.64	69.3	10.32	64.964
	D	Medela		13	14.1	13.1	10.5	7.7	11.68	40
				13.8	14.9	13.4	10.6	7.7	12.08
				13.9	14.9	13.8	10.8	7.8	12.24
				13.9	14.9	13.3	10.6	7.6	12.06
				13.7	14.5	13	10.3	7.2	11.74
			Mean	13.66	14.66	13.32	10.56	7.6	11.96
		Medela		10.6	13.3	14	12.4	8.4	11.74	40
				10.4	12.9	13.9	12	7.9	11.42
				10.3	12.7	13.6	11.6	7.7	11.18
				10.2	12.6	13.1	11.3	7.6	10.96
				10.3	12.4	13.2	11.1	7.4	10.88
			Mean	10.36	12.78	13.56	11.68	7.8	11.236
		Medela		13.3	13.7	13.2	11.4	7.3	11.78	40
				13.5	14	13.2	11.2	7.2	11.82
				13.2	14.2	13.1	11.4	7.5	11.88
				13.4	13.8	13	11	7.8	11.8
				13	14.3	13.4	11.7	7.7	12.02
			Mean	13.28	14	13.18	11.34	7.5	11.86
	D	GEA XHZ 90		17.5	18.5	18.3	16.8	14.7	17.16	40
				17.7	18.2	18	16.4	14.2	16.9
				17.1	18.1	17.8	16.3	14.1	16.68
				17	18.1	17.6	16.2	14	16.58
				16.4	17.9	17.3	16	14	16.32
			Mean	17.14	18.16	17.8	16.34	14.2	16.728
		GEA XHZ 90		12.3	14	15	15	13.8	14.02	40
				12.3	14.3	15.2	15.1	13.7	14.12
				12.4	14.2	15.3	14.6	13.3	13.96
				12.4	14.2	15.2	14.7	13.3	13.96
				12.3	14.3	15.3	14.6	13	13.9
			Mean	12.34	14.2	15.2	14.8	13.42	13.992
		Onemed GLQ 2		13.4	14.9	15.6	15	13.8	14.54	40
				13.7	15.3	15.7	15.1	13.7	14.7
				13.5	14.8	15.3	14.6	13.3	14.3
				13.4	14.8	15.3	14.7	13.3	14.3
				13.5	14.7	15.3	14.6	13	14.22
			Mean	13.5	14.9	15.44	14.8	13.42	14.412
		Mylife MP-71		7.1	8.2	8.8	8.4	7.8	8.06	40
				7.2	8.2	8.4	8.5	7.8	8.02
				7.1	8	8.2	8.3	7.6	7.84
				7.2	7.8	8.3	8.1	7.3	7.74
				7.1	7.7	8.2	8	7.3	7.66
			Mean	7.14	7.98	8.38	8.26	7.56	7.864
		GEA XHZ 90		32	33.9	34.6	32.2	26.9	31.92	25
				31.9	34	34.9	31.9	27.3	32
				30.9	34	34.8	31.9	27	31.72
				30.1	33.9	34.7	32	27.3	31.6
				31.7	33.7	34.4	32.2	27	31.8
			Mean	31.32	33.9	34.68	32.04	27.1	31.808
5	E	Gammatech Phototherapy BGM 3304 (2)		7	7.6	7.9	7.9	7.4	7.56	50
				7.3	7.6	8	7.8	7.5	7.64
				7.2	7.7	8	7.8	7.4	7.62
				7.4	7.7	8	7.7	7.4	7.64
				7.3	7.7	8	7.8	7.4	7.64
			Mean	7.24	7.66	7.98	7.8	7.42	7.62
		Gammatech Phototherapy BGM 3304 (4)		7.7	8.1	8.4	8.2	7.7	8.02	50
				7.7	8.2	8.4	8.1	7.6	8
				7.6	8.2	8.4	8.1	7.6	7.98
				7.7	8.3	8.3	8.1	7.6	8
				7.8	8.2	8.3	8.1	7.6	8
			Mean	7.7	8.2	8.36	8.12	7.62	8
		Gammatech Phototherapy BGM 3304 (3)		8.4	9.2	9.8	10.1	9.9	9.48	50
				8.4	9.2	9.7	10	9.9	9.44
				8.4	9.2	9.7	10.1	9.9	9.46
				8.4	9.1	9.8	10	9.9	9.44
				8.4	9.2	9.8	10.1	9.9	9.48
			Mean	8.4	9.18	9.76	10.06	9.9	9.46
		Gammatech Phototherapy BGM 3304 (1)		8.3	8.9	9.1	8.9	8.3	8.7	50
				8.3	8.9	9.2	8.9	8.3	8.72
				8.3	8.9	9.1	8.9	8.3	8.7
				8.3	8.8	9.1	8.9	8.3	8.68
				8.3	8.9	9.1	8.8	8.3	8.68
			Mean	8.3	8.88	9.12	8.88	8.3	8.696
		Bistos BT400 LED		19.8	27.8	28.8	33.6	22.9	26.58	50
				19.7	27.8	28.9	33.7	22.3	26.48
				19.9	27.9	29	33.6	22.2	26.52
				19.6	27.8	28.9	33.7	22.3	26.46
				19.7	27.8	29	33.7	22.2	26.48
			Mean	19.74	27.82	28.92	33.66	22.38	26.504
6	F	My Life MP 71		8	9.5	9.7	8.7	7	8.58	40
				8.2	9.4	9.6	8.7	7.1	8.6
				8.3	9.5	9.8	8.7	7	8.66
				8.2	9.4	9.7	8.7	7	8.6
				8.3	9.4	9.8	8.8	7.1	8.68
			Mean	8.2	9.44	9.72	8.72	7.04	8.624
		My Life MP 71		8.8	9.6	6.5	6.6	6.2	7.54	40
				8.9	9.4	6.4	6.1	6	7.36
				9.1	9.6	6.5	6.1	6.3	7.52
				9	6.8	6.4	6.2	6.3	6.94
				8.9	6.5	6.5	6.2	6.3	6.88
			Mean	8.94	8.38	6.46	6.24	6.22	7.248
7	G	YON DON Phototherapy 05309604		9.5	10.8	11.1	10.4	9.3	10.22	40
				9.7	11	11.1	10.4	9.2	10.28
				9.7	10.8	11.1	10.4	9.2	10.24
				9.8	10.8	11	10.3	9.1	10.2
				10	11	11	10.3	9.1	10.28
			Mean	9.74	10.88	11.06	10.36	9.18	10.244
		Medella 1014234		9	14.3	15.6	11.6	6.2	11.34	30
				9.1	14.2	15.4	11.4	6.1	11.24
				9.2	14.4	15.3	11.4	6.2	11.3
				9.3	14.2	15.4	11.4	6.1	11.28
				9.3	14.3	15.2	11.4	5.9	11.22
			Mean	9.18	14.28	15.38	11.44	6.1	11.276
		Medella 1094476		13.6	17.5	16.7	11.6	6.2	13.12	30
				13.4	17.5	16.7	11.7	6.2	13.1
				13.5	17.2	16.6	11.6	6.2	13.02
				13.4	17.4	16.6	11.6	6.1	13.02
				13.3	17.3	16.5	11.6	6.2	12.98
			Mean	13.44	17.38	16.62	11.62	6.18	13.048
		Medella 1080507		10.3	13.8	12.5	8.3	4.5	9.88	30
				10.4	14	12.6	8.3	4.5	9.96
				10.6	13.8	12.5	8.3	4.5	9.94
				10.7	13.9	12.5	8.2	4.5	9.96
				10.6	14.1	12.7	8.3	4.4	10.02
			Mean	10.52	13.92	12.56	8.28	4.48	9.952
		Medella 1014232		12.1	14.9	12.7	7.6	3.6	10.18	30
				12.3	14.9	12.5	7.5	3.5	10.14
				12.2	14.8	12.7	7.6	3.6	10.18
				12.3	14.8	12.5	7.5	3.5	10.12
				12.4	14.8	12.6	7.5	3.6	10.18
			Mean	12.26	14.84	12.6	7.54	3.56	10.16
		Medella 1017488		16.7	24.5	24.5	17.1	8.5	18.26	30
				16.9	24.6	24.7	17.2	8.4	18.36
				16.8	24.5	24.8	17	8.4	18.3
				17.1	24.8	24.7	17	8.5	18.42
				17.1	25.1	24.8	17.1	8.6	18.54
			Mean	16.92	24.7	24.7	17.08	8.48	18.376
		YON DON 05306903		16.3	18.7	19.7	18.8	16.6	18.02	40
				16.4	18.8	19.7	18.8	16.7	18.08
				16.3	18.8	19.7	18.8	16.6	18.04
				16.3	18.7	19.6	18.8	16.7	18.02
				16.4	18.8	19.7	18.8	16.6	18.06
			Mean	16.34	18.76	19.68	18.8	16.64	18.044
8	H	Philips TL 20 W/52 SLV/ 25 Foto tx C		30	31.9	32.4	30.7	26.2	30.24	35
				29.1	31.6	32.2	30.3	26	29.84
				29.3	31.8	32.4	30.4	26.1	30
				29.2	31.7	32.5	30.6	25.8	29.96
				28.5	31.1	32.2	30.7	26.8	29.86
			Mean	29.22	31.62	32.34	30.54	26.18	29.98
		Philips TL 20 W/52 SLV/ 25 Foto tx A		31	34.9	36.5	34.5	29.1	33.2	37
				30.8	34.8	36.3	34.7	29.7	33.26
				30.3	34.7	36.2	35.1	29.8	33.22
				30.4	34.2	35.7	34	29.1	32.68
				30.1	34.6	35.7	33.9	28.7	32.6
			Mean	30.52	34.64	36.08	34.44	29.28	32.992
		Foto tx GEA YP - 100		13.9	14.9	15	14.2	12.8	14.16	40
				14	15	15.2	14.3	12.8	14.26
				13.6	15.1	15.3	14.4	12.9	14.26
				13.9	15.1	15.3	14.4	12.8	14.3
				14	15.2	15.3	14.4	12.8	14.34
			Mean	13.88	15.06	15.22	14.34	12.82	14.264
		Philips TL 20 W/52 SLV/ 25 Foto tx B		33	36.3	36.8	34.4	29.6	34.02	29
				32.5	36.1	36.6	34.1	29.8	33.82
				32.8	36.1	36.6	33.8	28.7	33.6
				33	36	36.5	33.9	28.8	33.64
				32.7	35.9	36.3	33.9	29	33.56
			Mean	32.8	36.08	36.56	34.02	29.18	33.728
9	J	Medela		18.1	19.2	17.7	14.1	10.1	15.84	37
				18.2	19	17.8	14.3	10.2	15.9
				18.1	19.1	17.9	14.4	10.3	15.96
				18.2	19.2	17.8	14.3	10.1	15.92
				18.1	19.2	17.9	14.3	10.2	15.94
			Mean	18.14	19.14	17.82	14.28	10.18	15.912
		Lullaby GE		27.6	37	39.8	39.3	37	36.14	40
				27.6	37	39.6	39.2	36.9	36.06
				27.6	37.1	39.6	39.1	36.9	36.06
				27.5	37.1	39.5	39.1	36.8	36
				27.6	37.2	39.7	39	37	36.1
			Mean	27.58	37.08	39.64	39.14	36.92	36.072
		Philips TL 20 W/52 SLV/ 25		9.1	10.1	10.4	11	10.1	10.14	37
				9.2	10.2	10.4	11	10.2	10.2
				9.1	10.1	20.4	11	10.1	12.14
				9.1	10.2	10.3	11.1	10.1	10.16
				9.2	10.1	10.4	11	10.2	10.18
			Mean	9.14	10.14	12.38	11.02	10.14	10.564
		Medela		19.1	19.3	16.7	12.4	8.8	15.26	37
				19	19.2	16.9	12.4	8.7	15.24
				19.1	19.3	16.8	12.3	8.8	15.26
				18.9	19.3	16.9	12.5	8.9	15.3
				19	19.2	16.9	12.5	8.8	15.28
			Mean	19.02	19.26	16.84	12.42	8.8	15.268
		Lullaby		28.6	33.6	37.8	37.7	34.3	34.4	40
				28.7	33.5	37.8	37.7	34.3	34.4
				28.6	33.6	37.8	37.6	34.3	34.38
				28.7	33.7	37.6	37.7	34.4	34.42
				28.2	33.5	37.7	37.7	34.2	34.26
			Mean	28.56	33.58	37.74	37.68	34.3	34.372
10	K	Drager PT 4000		17.3	19.1	17	13.4	9.7	15.3	35
				17.3	19.2	17	13.4	9.9	15.36
				16.9	19.6	17.1	13.5	9.7	15.36
				18.8	19.3	16.7	13.2	9.9	15.58
				19	19.2	16.6	13.5	9.9	15.64
			Mean	17.86	19.28	16.88	13.4	9.82	15.448
		GEA MED XHZ 90		9.5	11	11.4	11.2	9.7	10.56	37
				9.2	10.8	11.5	10.9	9.6	10.4
				9.1	10.8	11.4	10.8	9.5	10.32
				9	10.9	11.6	11	9.7	10.44
				9.1	10.9	11.5	11.1	9.6	10.44
			Mean	9.18	10.88	11.48	11	9.62	10.432
11	L	GEA XHZ 90 (1) 4214100 4008		7.7	7.9	8	8.1	7	7.74	54
				7.5	8	8.1	8.2	7.1	7.78
				7.8	7.9	8.1	8.1	7	7.78
				7.7	8	8.1	8	7	7.76
				7.6	7.9	8.2	8.1	7.1	7.78
			Mean	7.66	7.94	8.1	8.1	7.04	7.768
		GEA XHZ 90 (2) 421400 4045		10.8	10.8	11.1	10.3	8.7	10.34	50
				10.9	10.8	11.1	10.3	8.8	10.38
				10.8	10.9	11.2	10.4	8.9	10.44
				10.8	10.8	11	10.3	9	10.38
				10.9	10.9	11	10.3	8.9	10.4
			Mean	10.84	10.84	11.08	10.32	8.86	10.388
		GEA XHZ 90 (3) 421400		13.2	13.8	14	13.3	12.2	13.3	48
				13.2	13.9	14	13.3	12.1	13.3
				13.1	13.8	13.9	13.3	12.2	13.26
				13.1	13.8	13.9	13.3	12.1	13.24
				13.1	13.8	13.9	13.2	12	13.2
			Mean	13.14	13.82	13.94	13.28	12.12	13.26
		GEA XHZ 90 (4) 4214080 7036		6.6	7.5	7.6	7.4	6.9	7.2	59
				6.6	7.4	7.7	7.4	6.9	7.2
				6.7	7.4	7.6	7.4	7	7.22
				6.8	7.5	7.6	7.3	7	7.24
				6.9	7.4	7.6	7.3	7	7.24
			Mean	6.72	7.44	7.62	7.36	6.96	7.22
12	M	GE Lullaby LED-1		35	44.4	50.9	48.4	37.6	43.26	45
				35.4	44.9	50.9	48.1	37.9	43.44
				35.2	43.5	50.8	47.3	37.5	42.86
				34.4	42.9	50.7	47.3	37.5	42.56
				35	44	50.6	47.5	37.8	42.98
			Mean	35	43.94	50.78	47.72	37.66	43.02
		GE Lullaby LED-2		42.4	49.1	57.5	50.1	47.4	49.3	40
				42.3	49	57.4	50.2	47.3	49.24
				43.1	49.3	57.9	50	47.4	49.54
				43	49.2	57.4	49.9	47.5	49.4
				43.1	49	57.3	50.1	47.4	49.38
			Mean	42.78	49.12	57.5	50.06	47.4	49.372
		GE Lullaby LED-3		39.4	46.6	51.9	45.6	42.9	45.28	40
				39.3	46.6	51.8	45.7	42.4	45.16
				40.1	46.7	51.7	45.7	42.6	45.36
				40	46.8	51.8	45.6	42.7	45.38
				39.9	46.9	51.9	45.8	42.8	45.46
			Mean	39.74	46.72	51.82	45.68	42.68	45.328
		GE Lullaby LED-4		42.1	47.2	49.1	44.1	43	45.1	40
				42.2	47.3	49	44	43.2	45.14
				41.9	47.3	49.1	44.1	42.9	45.06
				42	47.4	49.1	43.8	43.1	45.08
				42.1	47.5	49	44	43.2	45.16
			Mean	42.06	47.34	49.06	44	43.08	45.108
		GE Lullaby Fluoresens - 1		19.9	23.3	24.3	23.3	21.3	22.42	40
				20.3	23.3	24.3	23.4	21.2	22.5
				20.3	13.1	24.2	23.9	21.3	20.56
				20.1	23.2	24.2	23.8	21.3	22.52
				20.1	23.3	24.3	23.8	21.5	22.6
			Mean	20.14	21.24	24.26	23.64	21.32	22.12
		GE Lullaby Fluoresens - 2		18.1	21.2	23.8	24.5	23.7	22.26	40
				18.2	21.3	24	24.6	23.8	22.38
				18.3	21.5	23.9	24.8	23.9	22.48
				18.3	21.6	24.1	24.9	24	22.58
				18.3	21.4	24.3	25	24	22.6
			Mean	18.24	21.4	24.02	24.76	23.88	22.46
13	N	Bistos I		12.7	50.2	70.5	31.7	32.2	39.46	42
				12.1	50	70.7	40.5	25.2	39.7
				11.9	54.1	73.5	30.9	32.7	40.62
				13.8	55.4	79.3	26.7	23	39.64
				14.8	56.3	78.3	28.7	34.2	42.46
			Mean	13.06	53.2	74.46	31.7	29.46	40.376
		GEA 1 XHZ-90 Frek. 50 Hz		12.4	14.2	14.7	14	12.6	13.58	44
				12.8	14	14.3	13.7	12.5	13.46
				12.4	13.4	13.8	13.4	12.4	13.08
				11.8	12.9	13.5	13.1	12.2	12.7
				11.6	12.5	13.2	13	12.1	12.48
			Mean	12.2	13.4	13.9	13.44	12.36	13.06
		GEA 2 XHZ-90 Frek. 50 Hz		9.7	10.3	10.5	10	9	9.9	46
				10	10.4	10.3	9.8	8.9	9.88
				9.7	10	9.9	9.4	8.4	9.48
				9.4	9.7	9.7	9.1	8.3	9.24
				9.3	9.6	9.4	8.9	8	9.04
			Mean	9.62	10	9.96	9.44	8.52	9.508
		Bistos 2		28.3	43.3	61.6	48.7	54	47.18	34
				27.8	44.2	59.2	48	51	46.04
				28.9	44.2	59.3	48	50.2	46.12
				25	43.2	50.2	49.3	58	45.14
				26.2	43	60.7	49.5	55.7	47.02
			Mean	27.24	43.58	58.2	48.7	53.78	46.3
		GEA 3 XHZ 90		7.8	8.2	8.5	8.2	7.3	8	54
				7.8	8.3	8.4	8.2	7.4	8.02
				7.8	8.2	8.2	8	7.4	7.92
				7.7	8.1	8.2	8	7.3	7.86
				7.7	8	8.1	7.9	7.3	7.8
			Mean	7.76	8.16	8.28	8.06	7.34	7.92
		GEA 4 XHZ 90		8.3	8.9	9.3	9.4	8.9	8.96	54
				8.3	8.9	9.4	9.4	8.9	8.98
				8.2	8.9	9.4	9.4	8.9	8.96
				8.2	8.9	9.4	9.3	9	8.96
				8.2	8.9	9.4	9.4	8.8	8.94
			Mean	8.24	8.9	9.38	9.38	8.9	8.96
		My Life 50 Hz ( 4 lamps)		13.2	14.9	15.5	15.1	13.3	14.4	45
				13.8	14.8	15.1	14.3	13.2	14.24
				13.2	14.1	14.6	14.3	12.8	13.8
				12.9	13.6	14.1	13.8	12.6	13.4
				12.1	13.4	14	13.6	12.6	13.14
			Mean	13.04	14.16	14.66	14.22	12.9	13.796
14	O	Choongwae Phototherapy unit IPCAM 001/ II. IV		7	7.2	7	6.5	5.7	6.68	37
				6.9	7.1	7	6.4	5.6	6.6
				7	7	7	6.5	5.7	6.64
				7	7.1	6.9	6.4	5.6	6.6
				7	7.2	6.9	6.1	5.5	6.54
			Mean	6.98	7.12	6.96	6.38	5.62	6.612
		Choongwae 065/ 11. IV		8.9	9.7	10.2	10.1	9.1	9.6	45
				8.8	9.8	10.3	10.2	9.2	9.66
				8.6	9.9	10.2	10.1	9.1	9.58
				8.7	9.8	10.1	10.1	9.3	9.6
				8.6	9.9	10.2	10.2	9.1	9.6
			Mean	8.72	9.82	10.2	10.14	9.16	9.608
		Lullaby GE		48.3	36.4	36.9	45.6	37.6	40.96	32
				48.6	36.4	36.8	45.5	37.7	41
				48.5	36.3	36.7	45.6	37.5	40.92
				48.4	36.4	36.8	45.7	37.5	40.96
				48.3	36.3	36.9	45.5	37.8	40.96
			Mean	48.42	36.36	36.82	45.58	37.62	40.96
		Novos Bilisphere LED 360		95.7	95.3	91.7	80.1	65.3	85.62	17
				95.6	95.3	91.2	80.2	65.6	85.58
				95.6	95.3	91.3	80.3	65.5	85.6
				95.5	95.2	91.4	80.4	65.6	85.62
				95.6	95	91.5	80.5	65.7	85.66
			Mean	95.6	95.22	91.42	80.3	65.54	85.616
		GE Lullaby TM 005		12.7	14.8	16.3	15.9	13.3	14.6	32
				12.6	15	16.4	15.6	13.2	14.56
				12.5	15.2	16.3	15.6	13.3	14.58
				12.7	15.2	16.4	15.3	13.2	14.56
				12.6	15.3	16.4	15.4	13.4	14.62
			Mean	12.62	15.1	16.36	15.56	13.28	14.584
15	P	Medela (double)		20	27.5	28.5	15.5	7.5	19.8	28
				20.2	26	28.3	15.2	7	19.34
				19.6	26.1	28	15.3	7.2	19.24
				20	27	28.2	15	7	19.44
				20.3	27	27.5	15.2	7.3	19.46
			Mean	20.02	26.72	28.1	15.24	7.2	19.456
		Medela (single)		16.2	18.6	14.7	11.2	6.2	13.38	30
				16	18.4	14.7	11	6	13.22
				16.4	18.3	14.6	11.3	5.9	13.3
				15.9	18	14	11.5	5.9	13.06
				16.3	18.2	14.2	11	5.7	13.08
			Mean	16.16	18.3	14.44	11.2	5.94	13.208
16	Q	Tende LED		36.5	44.7	46.7	44.1	46.1	43.62	35
				36.7	44.6	46.7	44.4	46.1	43.7
				36.8	44.3	46.1	46.1	46.1	43.88
				36.8	44.6	46.3	46.5	46.5	44.14
				36.7	44.7	46	46.6	46.3	44.06
17	R		Mean	36.7	44.58	46.36	45.54	46.22	43.88
		GE Lullaby		37.7	41.3	42.7	40	35.9	39.52	35
				37.6	41.6	42.1	40.1	35.8	39.44
				37.7	41.5	42.1	40	35.8	39.42
				37.6	41.6	42.7	40.1	35.7	39.54
				37.5	41	42.6	40	35	39.22
			Mean	37.62	41.4	42.44	40.04	35.64	39.428
		GEA Medical XHZ		10.5	11.8	12.7	12.9	12.4	12.06	40
				10.5	11.8	12.6	12.9	12.3	12.02
				10.4	11.7	12.7	12.6	12.6	12
				10.6	11.6	12.6	12.5	12.6	11.98
				10.5	11.7	12.7	12.8	12.5	12.04
			Mean	10.5	11.72	12.66	12.74	12.48	12.02
		David Philips TL 20W / 52		29	33.5	33.5	30.9	26.4	30.66	30
				30	33.6	33.6	30.8	26.5	30.9
				31	33.7	33.7	30.8	36.5	33.14
				32	33.6	33.6	30.6	36.4	33.24
				32	33.7	33.7	30.7	36.5	33.32
			Mean	30.8	33.62	33.62	30.76	32.46	32.252

## Sheet: Clinical Approach + Curtain
No.	Hospital	PT Device	Measurement	Spot 1 µW/cm2/nm	Spot 2 µW/cm2/nm	Spot 3 µW/cm2/nm	Spot 4 µW/cm2/nm	Spot 5 µW/cm2/nm	Mean µW/cm2/nm	Distance measured (cm)
1	A	Drager PT4000 on the 5th floor		16.1	19.2	22	22.1	21.2	20.12	30
				16.2	19.1	22.1	22.3	21.1	20.16
				16.3	19.2	22.3	22.1	21.3	20.24
				16.6	19.2	22.2	22.2	21.2	20.28
				16.1	19.3	22	22.3	21.4	20.22
			Mean	16.26	19.2	22.12	22.2	21.24	20.204
		Drager PT400 NICU		32.1	38.1	40.1	37.1	32.5	35.98	30
				32	38	40.1	37.2	32.4	35.94
				32.3	38.2	40.2	37.1	32.6	36.08
				32.1	38.1	40.3	37.2	32.3	36
				32	38	40.1	37.3	32.3	35.94
			Mean	32.1	38.08	40.16	37.18	32.42	35.988
		Tende Careblur		129.2	135.5	145.5	141.2	127.5	135.78	30
				129.3	135.6	145.3	141.3	127.2	135.74
				129.4	135.9	145.3	141.3	127.1	135.8
				129.3	135.5	145.4	141.2	127.2	135.72
				129.2	135.7	145.5	141.2	127.3	135.78
			Mean	129.28	135.64	145.4	141.24	127.26	135.764
2	B	GEA XHZ 90 (1)		10.5	10.9	10.8	10	8.4	10.12	40
				10.4	10.8	11	10.3	9.4	10.38
				10.3	10.8	10.9	10.5	9.5	10.4
				10.4	11	11	10.7	9.5	10.52
				10.5	11.1	11	10.6	9.6	10.56
			Mean	10.42	10.92	10.94	10.42	9.28	10.396
		GEA XHZ 90 (2)		11	11.1	11	9.9	8.7	10.34	40
				10.7	11.3	10.9	10	8.4	10.26
				10.8	10.9	10.7	9.9	8.5	10.16
				10.8	11	10.6	9.8	8.5	10.14
				10.8	11	10.7	10	8.7	10.24
			Mean	10.82	11.06	10.78	9.92	8.56	10.228
		GEA XHZ 90 (3)		23.5	25.6	26.7	26	24	25.16	40
				22.7	25.5	26.5	26	23.7	24.88
				22.9	25.3	26.3	25.9	24.1	24.9
				22.7	25.2	26.4	25.8	24	24.82
				22.6	25	26.2	25.7	23.8	24.66
			Mean	22.88	25.32	26.42	25.88	23.92	24.884
3	C	MP71 Blue Lamp		8.4	9.4	9.4	9.2	7.5	8.78	40
				7.6	8.7	9.1	8.5	6.8	8.14
				8.5	8.7	9	8.6	6.8	8.32
				8.3	8.8	9.2	8.3	7.2	8.36
				8	8.7	9.5	8.4	6.8	8.28
			Mean	8.16	8.86	9.24	8.6	7.02	8.376
		? Ohmeda 2 pcs Phototherapy Light II Halogen + Ptx ? Philips blue		15.1	24.7	27.1	16.8	10	18.74	40
				14.9	24.9	27.5	18	9.6	18.98
				15	24.8	27	16.6	9.5	18.58
				14.8	24.6	27.2	16.4	9.8	18.56
				15	24.8	30	15.5	10.1	19.08
			Mean	14.96	24.76	27.76	16.66	9.8	18.788
		Fanem Bilitron 3006		2.5	4	3.2	1.7	0.6	2.4	40
				2.8	4	3.1	1.6	0.7	2.44
				2.8	4	3.1	1.2	0.6	2.34
				3.8	3.2	3.1	1.3	0.6	2.4
				3.9	3.3	3.2	1.5	0.6	2.5
			Mean	3.16	3.7	3.14	1.46	0.62	2.416
		Airshield Toto tx System 785		0.8	1.1	1.1	0.8	0.5	0.86	40
				0.8	1.1	1.1	0.9	0.5	0.88
				0.7	1	1.1	0.8	0.5	0.82
				0.8	1.1	1.1	0.9	0.5	0.88
				0.7	1	1.1	0.8	0.6	0.84
			Mean	0.76	1.06	1.1	0.84	0.52	0.856
4	D	Nidea PT2000		16.4	17.1	17.5	16.4	15	16.48	30
				16.2	17.2	17.4	16.5	5.1	14.48
				16.7	17.1	7.7	16.2	14.9	14.52
				16.6	17.3	17.5	6.3	15	14.54
				16.4	16.9	17.6	16.4	15.1	16.48
			Mean	16.46	17.12	15.54	14.36	13.02	15.3
		Nidea PT1600		10.6	9.8	9.7	8.5	8	9.32	30
				10.8	9.9	9.6	8.6	8.1	9.4
				10.7	10	9.6	8.4	7.9	9.32
				10.5	9.8	9.5	8.5	8	9.26
				10.7	9.8	9.4	8.7	8.1	9.34
			Mean	10.66	9.86	9.56	8.54	8.02	9.328
		Tesena		7.5	7.6	7.5	6.5	5.8	6.98	24
				7.3	7.6	7.4	6.7	5.9	6.98
				7.5	7.4	7.3	6.6	5.7	6.9
				7.8	7.5	7.4	6.7	5.8	7.04
				7.6	7.7	7.6	6.6	5.9	7.08
			Mean	7.54	7.56	7.44	6.62	5.82	6.996
	D	Seefar 4000 Spot		81.8	79.9	76.4	66.6	14.3	63.8	24
				84.4	80	76.3	72.8	12.2	65.14
				84.5	80	78.3	70.5	15.2	65.7
				84.7	91.5	78.4	70.9	18.2	68.74
				84.6	92.6	76.5	71.3	14.8	67.96
			Mean	84	84.8	77.18	70.42	14.94	66.268
		Seefar 4000 Spot		74	67.1	53.8	59.9	7.6	52.48	24
				74.1	67.2	54	59.8	7.5	52.52
				74.3	67.4	53.9	59.7	7.4	52.54
				74.4	67.4	54.7	59.9	7.6	52.8
				74.3	67.5	54.6	60	7.1	52.7
			Mean	74.22	67.32	54.2	59.86	7.44	52.608
		GEA XHZ 90		39.7	37.5	38.5	41.8	36.1	38.72	28
				40.1	37.4	38.7	41.7	36	38.78
				39.9	37.7	38.9	41.8	36.3	38.92
				39.8	38	39.1	41.5	36.2	38.92
				39.5	37.9	39.4	41.6	36.3	38.94
			Mean	39.8	37.7	38.92	41.68	36.18	38.856
		Seefar 4000 Spot		83	89	76.2	65	12.1	65.06	24
				83.1	87.6	75.9	70.2	12.6	65.88
				82.9	87.8	76.2	69.3	10.1	65.26
				85.7	80	82	73.5	10.5	66.34
				81.8	81.1	81.5	73.2	10.6	65.64
			Mean	83.3	85.1	78.36	70.24	11.18	65.636
		Seefar 4000 Spot		83.2	89.6	76	64.3	11	64.82	24
				83	87.8	75.9	69.5	11.6	65.56
				82.8	87.6	75.8	69.4	10.2	65.16
				86.3	80.2	82.5	73.2	10.5	66.54
				82.4	80.3	81.8	72.8	10.4	65.54
			Mean	83.54	85.1	78.4	69.84	10.74	65.524
	D	Medela		15.2	15.8	13.9	10.6	7.9	12.68	40
				15.1	15.3	13	10.5	8.3	12.44
				15	15.6	12.9	10.2	7.3	12.2
				15.2	15.6	12.8	10.2	7.7	12.3
				5.1	15.6	13	10.5	7.6	10.36
			Mean	13.12	15.58	13.12	10.4	7.76	11.996
		Medela		11.4	14.3	14.5	12.1	7	11.86	40
				1.6	13.8	14.3	11.8	7.7	9.84
				11.3	13.7	14.3	11.7	7.8	11.76
				1.6	14	14.2	12.1	7.6	9.9
				11.5	13.9	14.2	12.2	7.3	11.82
			Mean	7.48	13.94	14.3	11.98	7.48	11.036
		Medela		12.3	13	13.5	11.8	7.2	11.56	40
				12	13.2	13.8	11.5	7.5	11.6
				12.8	13.5	14	11.9	7.1	11.86
				12.7	13.3	13.6	12	7	11.72
				12	13.7	13.9	12.1	7.1	11.76
			Mean	12.36	13.34	13.76	11.86	7.18	11.7
	D	GEA XHZ 90		17.3	17.9	18.4	17	15.3	17.18	40
				17	18.2	18.3	17	15.1	17.12
				16.9	18.1	8.2	7	14.8	13
				16.9	18.1	18.1	17	15	17.02
				16.9	17.9	18	16.9	15	16.94
			Mean	17	18.04	16.2	14.98	15.04	16.252
		GEA XHZ 90		13.3	15	16.4	16.2	15.1	15.2	40
				13.1	15	16.1	16	15.1	15.06
				13.5	15.2	16	15.9	15	15.12
				13.2	15.1	16	16.1	14.9	15.06
				13.4	15	16.2	16	15	15.12
			Mean	13.3	15.06	16.14	16.04	15.02	15.112
		Onemed GLQ 2		15.4	16.3	16.5	15.3	13.6	15.42	40
				15.3	16.1	16.2	15.2	13.4	15.24
				15.1	16	16.1	15.1	13.6	15.18
				14.9	15.7	16	15	13.5	15.02
				14.8	15.7	16.1	15.2	13.4	15.04
			Mean	15.1	15.96	16.18	15.16	13.5	15.18
		Mylife MP-7		8.7	9.3	9.8	9.3	8.5	9.12	40
				8.8	9.4	9.5	9.4	0.7	7.56
				8.9	9.3	0.3	8.8	8.4	7.14
				8.8	9.4	0.4	8.9	8.3	7.16
				0.5	9.3	9.1	9.1	8.2	7.24
			Mean	7.14	9.34	5.82	9.1	6.82	7.644
		GEA XHZ 90		32.2	35.4	36.1	34.2	28.4	33.26	25
				32.1	35.6	36	34.3	28.3	33.26
				32.3	35.5	6.2	33.8	28.5	27.26
				32.5	35.7	35.8	34	28.6	33.32
				32.4	35.9	36.1	34.2	28.1	33.34
			Mean	32.3	35.62	30.04	34.1	28.38	32.088
5	E	Gammatech Phototherapy BGM 3304 (2)		8.4	8.8	9	9	8.5	8.74	50
				8.4	8.7	9	9	8.5	8.72
				8.3	8.7	8.9	8.9	8.5	8.66
				8.3	8.7	9	8.9	8.4	8.66
				8.4	8.6	8.9	8.9	8.5	8.66
			Mean	8.36	8.7	8.96	8.94	8.48	8.688
		Gammatech Phototherapy BGM 3304 (4)		8.7	9	8.9	8.6	8.1	8.66	50
				8.6	9	8.9	8.6	8	8.62
				8.7	9	8.9	8.6	8	8.64
				8.7	9	8.9	8.6	8.1	8.66
				8.6	9	8.9	8.6	8.1	8.64
			Mean	8.66	9	8.9	8.6	8.06	8.644
		Gammatech Phototherapy BGM 3304 (3)		10.3	11.5	12.3	12.4	12.1	11.72	50
				10.3	11.5	12.2	12.3	12	11.66
				10.4	11.6	12.3	12.4	12	11.74
				10.3	11.6	12.2	12.4	12	11.7
				10.5	11.6	12.2	12.3	12	11.72
			Mean	10.36	11.56	12.24	12.36	12.02	11.708
		Gammatech Phototherapy BGM 3304 (1)		11.6	12.1	12.4	12.1	11.6	11.96	50
				11.4	12.2	12.4	12.2	11.5	11.94
				11.5	12.2	12.4	12.1	11.6	11.96
				11.5	12.2	12.4	12.1	11.4	11.92
				11.5	12.2	12.4	12.1	11.4	11.92
			Mean	11.5	12.18	12.4	12.12	11.5	11.94
		Bistos BT400 LED		31	37.9	30.3	36	29.6	32.96	50
				30.9	38.3	30.3	36	29.6	33.02
				30.9	38.2	30.3	36	29.6	33
				30.8	38.3	30.3	36	29.6	33
				31.2	38.3	30.3	36	29.6	33.08
			Mean	30.96	38.2	30.3	36	29.6	33.012
6	F	My Life MP 71		9.3	10.4	10.9	9.1	7.1	9.36	40
				9.4	10.3	11	9	7.2	9.38
				9.2	10.2	10.7	9.4	7.1	9.32
				9.3	10.3	10.9	8.9	7.3	9.34
				9.4	10.3	11	9	7.2	9.38
			Mean	9.32	10.3	10.9	9.08	7.18	9.356
		My Life MP 71		6.1	6.8	6.6	6.8	6.8	6.62	40
				6	6.8	6.7	6.8	6.7	6.6
				6	6.7	6.6	6.7	6.7	6.54
				6.1	6.8	6.6	6.6	6.8	6.58
				6	6.7	6.7	6.7	6.7	6.56
				6.04	6.76	6.64	6.72	6.74	6.58
7	G	YON DON Phototherapy 05309604		12.8	14.1	13.9	13.5	12.4	13.34	40
				12.7	14	14	13.4	12.5	13.32
				12.9	13.9	14	13.4	12.4	13.32
				12.9	14	13.9	13.4	12.3	13.3
				12.7	14	14	13.5	12.3	13.3
			Mean	12.8	14	13.96	13.44	12.38	13.316
		Medella 1014234		9.6	12.8	13.6	10.6	6.3	10.58	30
				9.7	12.7	13.6	10.6	6.2	10.56
				9.7	12.5	13.5	10.7	6.3	10.54
				9.6	12.5	13.6	10.6	6.1	10.48
				9.4	12.4	13.4	10.7	6.1	10.4
			Mean	9.6	12.58	13.54	10.64	6.2	10.512
		Medella 1094476		14.9	18.2	17	12	6.7	13.76	30
				15.1	18.1	17.2	12.1	6.7	13.84
				15.3	18	17.1	12	6.7	13.82
				15.2	18	17	12	6.7	13.78
				15.2	18.1	17.1	12	6.6	13.8
			Mean	15.14	18.08	17.08	12.02	6.68	13.8
		Medella 1080507		9.3	11.4	10.8	7.8	4.3	8.72	30
				9.2	11.3	10.9	7.7	4.2	8.66
				9.1	11.3	10.7	7.8	4.2	8.62
				9.3	11.5	10.9	7.7	4.4	8.76
				9.3	11.5	10.7	7.7	4.3	8.7
			Mean	9.24	11.4	10.8	7.74	4.28	8.692
		Medella 1014232		11.6	14.3	13	8.6	4.3	10.36	30
				11.4	14.4	12.9	8.7	4.2	10.32
				11.6	14.2	13	8.6	4.3	10.34
				11.5	14.3	12.8	8.5	4.3	10.28
				11.4	14.4	12.7	8.7	4.2	10.28
			Mean	11.5	14.32	12.88	8.62	4.26	10.316
		Medella 1017488		18.4	23.9	24	18.1	9.2	18.72	30
				18.3	23.9	23.9	18.2	9.1	18.68
				18.4	23.8	23.9	18.1	9.2	18.68
				18.2	23.7	24	18.2	9.2	18.66
				18.1	23.8	23.8	18.2	9.1	18.6
			Mean	18.28	23.82	23.92	18.16	9.16	18.668
		YON DON 05306903		19.4	21.4	21.9	21.6	19.8	20.82	40
				19.5	21.3	21.9	21.6	19.7	20.8
				19.3	21.4	22.1	21.6	19.7	20.82
				19.4	21.4	22	21.6	19.8	20.84
				19.4	21.4	22.1	21.5	19.7	20.82
			Mean	19.4	21.38	22	21.58	19.74	20.82
8	H	Foto tx C		33.1	35.6	37.7	36.8	33.6	35.36	35
				32.7	35.2	37.1	36.4	33.1	34.9
				32.7	35.8	37.3	36.6	33.4	35.16
				33	35.7	37.1	37.4	34.9	35.62
				32.8	35.8	37.7	36.8	34.7	35.56
			Mean	32.86	35.62	37.38	36.8	33.94	35.32
		Foto tx A		32.6	35.8	36.6	34.5	30	33.9	37
				32.8	35.2	36.2	34.7	30.1	33.8
				32.3	35.6	36.4	34.1	29.9	33.66
				31.7	35.3	36.1	34.3	29.9	33.46
				32	35.3	36.2	34.2	30.1	33.56
			Mean	32.28	35.44	36.3	34.36	30	33.676
		Foto tx GEA YP - 100		17.5	18.3	18.6	18	16.6	17.8	40
				18.7	18.5	18.6	18	16.6	18.08
				17.3	18.6	18.7	18	16.4	17.8
				17.4	18.3	18.6	18	16.4	17.74
				17.1	18.3	18.5	18	16.2	17.62
			Mean	17.6	18.4	18.6	18	16.44	17.808
		Foto tx B		33	36.3	37.3	35.7	31.4	34.74	29
				32.9	36.1	37.2	35.3	30.8	34.46
				33.5	36.3	37.1	35.3	30.6	34.56
				33	36	37	35.5	30.5	34.4
				32.4	35.8	36.8	35.3	31	34.26
			Mean	32.96	36.1	37.08	35.42	30.86	34.484
9	J	Medela		15.4	16.1	14.8	11.6	8.1	13.2	37
				15.3	16.2	14.5	11.5	8.2	13.14
				15.2	16.1	14.6	11.6	8.1	13.12
				15.3	16	14.5	11.5	8	13.06
				15.2	16.2	14.4	11.7	8.1	13.12
			Mean	15.28	16.12	14.56	11.58	8.1	13.128
		Lullaby		27	37.4	39.3	39.3	39.2	36.44	40
				27.1	37.3	39.4	39.4	39.1	36.46
				27	37.4	39.4	39.3	39.2	36.46
				27.2	37.3	39.3	39.4	39.1	36.46
				27	37.3	39.4	39.4	39	36.42
			Mean	27.06	37.34	39.36	39.36	39.12	36.448
		Philips		9.7	10.7	11.1	11	10.1	10.52	37
				9.7	10.8	11.2	11	10.2	10.58
				9.6	10.8	11.1	11	10.2	10.54
				9.7	10.7	11.2	11.1	10.1	10.56
				9.7	10.8	11.1	11.2	10	10.56
			Mean	9.68	10.76	11.14	11.06	10.12	10.552
		Medela		17.2	16.1	13.7	8.9	6.2	12.42	37
				17.2	16.1	13.7	8.9	6.3	12.44
				17.3	16.2	13.7	8.9	6.2	12.46
				17.2	16.1	13.7	8.9	6.3	12.44
				17.3	16.2	13.7	8.9	6.2	12.46
			Mean	30.86	35.84	37.28	38.32	37.02	12.444
		Lullaby		30.9	35.9	37.2	38.5	37	35.9	40
				30.8	35.8	37.3	38.5	37	35.88
				30.9	35.9	37.3	38.1	37	35.84
				30.8	35.8	37.4	38.4	37.1	35.9
				30.9	35.8	37.2	38.1	37	35.8
			Mean	30.86	35.84	37.28	38.32	37.02	35.864
10	K	Drager PT 4000		10	9.6	11.9	8.6	8.1	9.64	35
				11	8.6	7.5	10.1	7.9	9.02
				9.2	6.9	10.9	10	7.7	8.94
				10.7	7.1	9.7	10.4	7.5	9.08
				11.5	7	13.4	10.2	7.1	9.84
			Mean	10.48	7.84	10.68	9.86	7.66	9.304
		GEA MED XHZ 90		9.6	11.4	11.5	11.5	10.5	10.9	37
				9.7	11.2	11.7	11.6	10.7	10.98
				9.7	11.1	11.6	11.7	10.8	10.98
				9.6	11.1	11.7	11.6	10.5	10.9
				9.7	11.2	11.6	11.7	10.7	10.98
			Mean	9.66	11.2	11.62	11.62	10.64	10.948
11	L	GEA XHZ 90 (1) 4214100 4008		9.9	10.6	11.8	11.2	10.2	10.74	54
				9.9	10.7	11.7	11.3	10.1	10.74
				9.9	10.7	11.8	11.4	10.2	10.8
				10.2	10.7	11.9	11.3	10.1	10.84
				10.1	10.6	11.9	11.2	10.1	10.78
			Mean	10	10.66	11.82	11.28	10.14	10.78
		GEA XHZ 90 (2) 421400 4045		14	14.5	15.4	14.4	12.9	14.24	50
				14.2	14.4	15.4	14.4	12.9	14.26
				14.1	14.4	15.4	14.3	13	14.24
				14.2	14.5	15.4	14.3	13	14.28
				14.1	14.5	15.5	14.3	13.1	14.3
			Mean	14.12	14.46	15.42	14.34	12.98	14.264
		GEA XHZ 90 (3) 421400		14.4	15.4	15.8	15.4	14.3	15.06	48
				14.4	15.3	15.7	15.3	14.3	15
				14.4	15.3	15.7	15.3	14.4	15.02
				14.5	15.4	15.8	15.4	14.3	15.08
				14.4	15.3	15.8	15.4	14.4	15.06
			Mean	14.42	15.34	15.76	15.36	14.34	15.044
		GEA XHZ 90 (4) 4214080 7036		7.7	8.2	8.4	8.2	7.7	8.04	59
				7.8	8.2	8.5	8.3	7.7	8.1
				7.7	8.1	8.5	8.3	7.6	8.04
				7.7	8.1	8.4	8.3	7.6	8.02
				7.7	8.1	8.4	8.2	7.6	8
			Mean	7.72	8.14	8.44	8.26	7.64	8.04
12	M	GE Lullaby LED-1		36.2	46	50.6	44.3	36.3	42.68	45
				36.3	45.8	50.5	44.5	36.4	42.7
				36.6	45.9	50.5	44.2	36.5	42.74
				37	46	50.8	44.2	36.7	42.94
				36.8	46.4	50.5	44.4	36.6	42.94
			Mean	36.58	46.02	50.58	44.32	36.5	42.8
		GE Lullaby LED-2		42.8	50.7	57.2	50.2	46.1	49.4	40
				42.7	50.2	57.1	50.1	46.2	49.26
				42.5	50.5	56.8	50.3	46.3	49.28
				42.6	50.2	57	50.3	46.4	49.3
				42.7	50.6	57.1	50.3	46.2	49.38
			Mean	36.44	50.44	57.04	50.24	46.24	49.324
		GE Lullaby LED-3		36.4	43.8	51.4	46.8	42.9	44.26	40
				36.5	43.9	51.4	47	43	44.36
				36.3	43.8	51.5	47.1	43.2	44.38
				36.3	44	51.6	47	43.1	44.4
				36.7	44.3	51.4	46.8	43	44.44
			Mean	36.44	43.96	51.46	46.94	43.04	44.368
		GE Lullaby LED-4		42.8	47	49	43.8	38.7	44.26	40
				42.6	46.8	49.3	43.8	38.8	44.26
				42.7	46.9	49.1	43.7	38.8	44.24
				42.5	47	49.2	43.8	39	44.3
				42.6	46.4	49.1	43.9	38.9	44.18
			Mean	42.64	46.82	49.14	43.8	38.84	44.248
		GE Lullaby Fluoresens - 1		20.8	23.6	25.3	25	23.8	23.7	40
				21	23.7	25.4	25.2	23.7	23.8
				20.9	23.6	25.6	25.1	23.5	23.74
				21.2	23.7	25.7	25.1	23.8	23.9
				21.1	23.7	25.4	25	23.8	23.8
			Mean	21	23.66	25.48	25.08	23.72	23.788
		GE Lullaby Fluoresens - 2		22.9	26.2	28.3	28.1	26.4	26.38	40
				23	26.3	28.4	28.3	26.5	26.5
				22.8	26.2	28.3	28.2	26.3	26.36
				22.9	26.2	28.3	28.1	26.3	26.36
				22.6	26.2	28.3	28.1	26.3	26.3
			Mean	22.84	26.22	28.32	28.16	26.36	26.38
13	N	Bistos I		21.3	50.3	79.3	54.2	56.9	52.4	42
				35.3	46.6	71.2	55.5	61.2	53.96
				54.1	45.1	63	62.5	61.9	57.32
				40.3	55.9	68.5	54.8	87	61.3
				11.2	51.8	66.5	79.2	60.8	53.9
			Mean	32.44	49.94	69.7	61.24	65.56	55.776
		GEA 1 XHZ-90 Frek. 50 Hz		13.9	15.4	15	15.1	14.3	14.74	44
				12.8	14.2	15	14.9	13.9	14.16
				13.5	14.6	14.9	14.8	14	14.36
				12.5	14.1	14.7	14.6	13.3	13.84
				12.8	13.7	14.6	14.3	13.3	13.74
			Mean	13.1	14.4	14.84	14.74	13.76	14.168
		GEA 2 XHZ-90 Frek. 50 Hz		10.4	11.4	11.6	10.9	10.5	10.96	45
				10.8	11.1	11.2	11.1	9.8	10.8
				10.8	10.9	11.2	10.6	9.3	10.56
				10.5	11.1	11.1	10.5	9.6	10.56
				10.5	11	11.4	10.5	9.5	10.58
			Mean	10.6	11.1	11.3	10.72	9.74	10.692
		Bistos 2		36	46.6	63.5	59.3	56.5	52.38	34
				37.9	46.6	65	55.5	52.1	51.42
				44.3	57.6	65.5	55.1	51.9	54.88
				39.3	50.5	64.4	65.1	54.8	54.82
				34.5	48.7	65.9	53.8	45.5	49.68
			Mean	38.4	50	64.86	57.76	52.16	52.636
		GEA 3 XHZ 90		9.7	8.6	10.5	10.4	9.6	9.76	54
				9.8	10.1	10.6	10.4	10	10.18
				9.5	10.1	10.4	10.3	10	10.06
				9.4	9.9	10.2	10.6	10.2	10.06
				9.5	10	10.5	10.2	9.8	10
			Mean	9.58	9.74	10.44	10.38	9.92	10.012
		GEA 4 XHZ 90		11.4	12.1	12.6	12.4	11.9	12.08	54
				11	11..8	12.3	12.2	11.7	11.8
				11	11.8	12.2	12.2	11.6	11.76
				11	11.7	12.1	12	11.5	11.66
				10.9	11.6	12	11.9	11.3	11.54
			Mean	11.06	11.8	12.24	12.14	11.6	11.768
		My Life 50 Hz ( 4 lamps)		15.5	16.6	16.6	16	15	15.94	45
				15.6	16.5	16.6	16.3	15.2	16.04
				15.9	16.6	16.6	16.1	14.4	15.92
				16	16.6	16.6	15.5	14.8	15.9
				16.2	16.8	16.8	16.2	15.4	16.28
			Mean	15.84	16.62	16.64	16.02	14.96	16.016
